# Supplementary material for: Trans isomeric fatty acids in human milk and their role in infant health and development
Source: Front Nutr. 2024 Mar 7;11:1379772. doi: 10.3389/fnut.2024.1379772 (PMC10954868; doi:10.3389/fnut.2024.1379772)
Supplement: Supplementary file 2 [file Table_2.xlsx]

## Sheet: Trans fatty acids in human milk
First author	Year of publication	Continent	Place of study	Subgroup of mothers	Nr of mothers	Time of sampling	Lactation stage	Form of data	C18:1n9t (elaidic acid)	C18:1n7t (vaccenic acid)	C18:2tt (linoelaidic acid)
Glew H et al, (85)	2006	Africa	Nigeria	Fulani (rural) women	n = 41		MM	mean (SD)	0.03 (0.02)	0.15 (0.02)	0.01 (0.01)
				Urban (Jos) women					0.08 (0.07)	0.15 (0.16)	0.01 (0.01)
Martin M et al, (92)	2012	America	Bolivia	Tsimane women (Bolivian)	n =35	6 to 82 weeks	MM	mean (SD)		2.84 (0.76)	0.00 (0.01)
			USA	Cincinnati women (US)	n= 35	6 to 82 weeks	MM	mean (SD)		1.03 (0.22)	0.11 (0.07)
De Souza Santos da Costa R et al, (38)	2016	America	Brazil		n = 54	3rd day	C	mean (SD)	0.39 (0.08)	0.76 (0.08)	0.11 (0.04)
						3rd month	MM		0.26 (0.06)	0.67 (0.05)	0.10 (0.02)
Ratnayake WM and Chen ZY, (77)	1996	America	Canada		n = 198	3 to 4 weeks	MM	mean (SD)			0.05 (0.08)
Bousset-Alferes CM et al, (101)	2022	America	Mexico		n = 33	1-5 day	C	mean (SD)	1.334 (1.699)		0.196 (0.182)
						5-15 day	TM		0.503 (0.846)		0.246 (0.232)
						>15 days	MM		0.585 (1.042)		0.361 (0.535)
Mosley E et al, (78)	2005	America	USA		n = 81	1st month	MM	mean (SD)	0.65 (0.25)	1.1 (0.48)	0.91 (0.28)
Chen ZY et al, (80)	1997	Asia	China	Hong Kong	n = 51	1-3 days	C	mean (SD)			0.15 (0.012)
						2 weeks	TM				0.20 (0.16)
						4 weeks	MM				0.20 (0.16)
						6 weeks	MM				0.21 (0.12)
				Chongxing (Si Chuan)	n = 33	1-3 days	C				0.01 (0.02)
						2 weeks	TM				0.02 (0.02)
						4 weeks	MM				0.02 (0.03)
						6 weeks	MM				0.02 (0.03)
Urwin HJ et al, (99)	2013	Asia	China	River/lake	n = 42	3-5 days	C	median (25-75 percentile)	3.98 (3.77-4.15)
						14th day	TM		3.54 (3.27-3.66)
						28th day	MM		3.37 (3.29-3.69)
				Coastal	n = 42	3-5 days	C		3.50 (3.23-3.69)
						14th day	TM		2.99 (2.53-3.56)
						28th day	MM		2.80 (2.47-3.74)
				Inland	n = 41	3-5 days	C		3.27 (3.03-3.57)
						14th day	TM		2.96 (2.60-3.24)
						28th day	MM		2.87 (2.56-3.14)
Yip PSP et al, (103)	2022	Asia	China, Hong Kong		n = 60	4th week	MM	mean (SD)		0.34 (0.19)	0.04 (0.02)
						6th week	MM			0.45 (0.26)	0.05 (0.03)
Bahrami G & Rahimi Z, (76)	2005	Asia	Iran		n = 52	45th to 135th days	MM	mean (SD)	11.3 (3.4)
Daud AZ et al, (96)	2013	Asia	Malaysia		n = 101	15 days to 6 months	MM	mean (SD)	0.22 (0.16)	0.15 (0.12)	1.44 (0.60)
Precht D & Molkentin J, (83)	1999	Europe	Germany, Berlin		n = 40	1st week	C	mean (SD)	0.37 (0.14)	0.68 (0.24)	0.12 (0.08)
Szabó É et al, (60)	2007	Europe	Germany, Ulm	German, born in Germany	n = 602	6th week	MM	median (range)	0.86 (0.02-4.05		0.28 (<0.01-2.01)
				German, born elsewhere	n = 65				1.16 (0.06-4.85)		0.27 (0.07-1.94)
				Turkish	n = 29				0.64 (0.02-3.01)		0.26 (0.04-1.86)
				Others	n = 73				0.99 (0.12-3.61)		0.32 (0.05-1.52)
Szabó É et al, (117)	2010	Europe	Germany, Ulm		n = 462	6th month	MM	median (IQR)			0.29 (0.18)
Siziba L et al, (12)	2020	Europe	Germany, Ulm		n = 458	6th week	MM	median (IQR)			0.04 (0.05)
Antonakou A et al, (79)	2013	Europe	Greece, Athens		n =64	1st month	MM	mean (SD)	0.62 (0.40)		0.16 (0.22)
					n = 39	3rd month	MM		0.64 (0.35)		0.14 (0.18)
					n = 24	6th month	MM		0.46 (0.38)		0.04 (0.10)
Mihályi K et al, (102)	2015	Europe	Hungary, Pécs		n = 87	1st day	C	median (IQR)	0.55 (0.40)		0.06 (0.03)
					n = 61	6th week	MM		0.51 (0.48)		0.06 (0.03)
					n = 46	6th month	MM		0.53 (0.40)		0.05 (0.03)
Aumeistere L et al, (81)	2019	Europe	Latvia		n = 61	after 1st month	MM	median (range)	<0.10		1.20 (<0.10-1.90)
Aumeistere L et al, (95)	2021	Europe	Latvia		n=71	> 1 month	MM	median (IQR)	0.50 (0.40)	1.70 (0.50)	0.10 (0.10)
Ćwiek D et al, (90)	2023	Europe	Poland	No suplementation	n = 13	6 to 7 weeks	MM	mean (SD)	0.19 (0.07)
				Suplementation with DHA or DHA + EPA	n = 47				0.23 (0.13)
				BMI (<18,5)	n = 1				0.22
				BMI (18,6–25,0)	n = 32				0.22 (0.14)
				BMI (25,1–29,9)	n = 19				0.23 (0.10)
				BMI (>30,0)	n = 8				0.23 (0.11)
				Healthy women	n = 49				0.24 (0.10)
				With chronic diseases treated before pregnancy	n = 19				0.19 (0.10)
Sánchez-Hernández S et al, (100)	2019	Europe	Spain, Andalusia		n = 13	1st to 5th day	C	mean (SD)		1.42 (0.14)	0.01 (0.04)
					n = 13	6th to 15th day	TM			1.12 (0.16)	0
					n = 12	> 2 weeks	MM			1.11 (0.09)	0
Mueller A et al, (74)	2010	Europe	The Netherlands	0-10 g/d dairy fat intake	n = 55	1 month	MM	mean (SD)	0.64 (0.31)	0.43 (0.22)
				10-20 g/d dairy fat intake	n = 106				0.61 (0.26)	0.51 (0.21)
				20-40 g/d dairy fat intake	n = 117				0.52 (0.20)	0.52 (0.18)
				40-76 g/d dairy fat intake	n = 32				0.49 (0.22)	0.59 (0.19)
				Conventional diet	n = 185				0.61 (0.27)	0.48 (0.21)
				50-90% Organic	n =33				0.47 (0.20)	0.54 (0.26)
				> 90% Organic	n =37				0.51 (0.24)	0.59 (0.16)
